# Supplementary material for: Milk Quality and Safety in a One Health Perspective: Results of a Prevalence Study on Dairy Herds in Lombardy (Italy)
Source: Life (Basel). 2022 May 25;12(6):786. doi: 10.3390/life12060786 (PMC9225654; doi:10.3390/life12060786)
Supplement: Supplementary file 1 [file life-12-00786-s001.zip]

Archive with 1 entries (1 files):
- life-1725766-supplementary.pdf
